# Supplementary material for: Association of a Total Cholesterol Polygenic Score with Cholesterol Levels and Pathological Biomarkers across the Alzheimer’s Disease Spectrum
Source: Genes (Basel). 2021 Nov 17;12(11):1805. doi: 10.3390/genes12111805 (PMC8623969; doi:10.3390/genes12111805)
Supplement: Supplementary file 1 [file genes-12-01805-s001.zip]

Archive with 1 entries (1 files):
- genes-1440986-supplementary.pdf
